# Supplementary material for: Detached Twig Assay to Evaluate Bacterial Canker on Peaches
Source: Methods Protoc. 2026 Feb 28;9(2):34. doi: 10.3390/mps9020034 (PMC13010660; doi:10.3390/mps9020034)
Supplement: Supplementary file 1 [file mps-09-00034-s001.zip]

Archive with 1 entries (1 files):
- mps-4125210-supplementary.pdf
